# Supplementary material for: Prognostic Value of a New Right Ventricular-to-Pulmonary Artery Coupling Parameter Using Right Ventricular Longitudinal Shortening Fraction in Patients Undergoing Transcatheter Aortic Valve Replacement: A Prospective Echocardiography Study
Source: J Clin Med. 2024 Feb 9;13(4):1006. doi: 10.3390/jcm13041006 (PMC10889072; doi:10.3390/jcm13041006)
Supplement: Supplementary file 1 [file jcm-13-01006-s001.zip]

Archive with 1 entries (1 files):
- jcm-2806355-supplementary.pdf
